# Supplementary material for: Expanding the Chemical Space of Benzimidazole Dicationic Ionic Liquids
Source: Molecules. 2021 Jul 11;26(14):4211. doi: 10.3390/molecules26144211 (PMC8303995; doi:10.3390/molecules26144211)
Supplement: Supplementary file 1 [file molecules-26-04211-s001.zip]

Archive with 1 entries (1 files):
- molecules-1284794-SI.pdf
